# Supplementary material for: Cerebrovascular phenotype analysis in Gucy1a3 loss-of-function mice: insights into moyamoya disease susceptibility
Source: Front Neurol. 2026 Apr 13;17:1669177. doi: 10.3389/fneur.2026.1669177 (PMC13111162; doi:10.3389/fneur.2026.1669177)
Supplement: Supplementary file 1 [file Data_sheet_1.xlsx]

## Sheet: Sheet1
The diameter of large cerebral vessels in MRA mice
	Numbei	BA（mm）	ICA（mm）	MCA(mm)	ICA/BA%	MCA/BA%
Gucy1a3	185	0.34	0.32	0.26	94.1176	76.4706
	159	0.34	0.32	0.29	94.1176	85.2941
	195	0.28	0.28	0.23	100	82.1429
	82	0.33	0.28	0.2	84.8485	60.6061
	83	0.32	0.26	0.22	81.25	68.75
	84	0.29	0.26	0.17	89.6552	58.6207
	85	0.32	0.31	0.16	96.875	50
Wt	86	0.32	0.32	0.21	100	65.625
	87	0.34	0.29	0.2	85.2941	58.8235
	88	0.35	0.29	0.29	82.8571	82.8571
	89	0.33	0.32	0.24	96.9697	72.7273
	no number	0.32	0.31	0.21	96.875	65.625
		ICA/BA%	MCA/BA%
mean±SD	WT	92.4±7.75	69.13±9.11
	KO	91.55±6.68	68.84±13.12
				P value	0.6	0.97

## Sheet: Sheet2
The diameter of the large vessels in brain of blue latex casted
	BA(um)	ICA(um)	MCA(um)	ICA/BA%	MCA/BA%	avg%
Gucy.no1	164.555	133.577	127.316	81.17	77.37	82.95	73.11
	170.94	144.179	125.486	84.34	73.41
	170.94	142.331	117.467	83.26	68.72
Gucy.no2	210.827	179.578	150.997	85.18	71.62	81.73	70.37
	213.694	168.188	144.655	78.71	67.69
	213.675	173.813	153.423	81.34	71.8
Gucy.no3	222.24	189.089	135.919	85.08	61.16	88.54	60.42
	219.373	197.323	140.759	89.95	64.16
	230.769	208.931	129.59	90.54	56.16
Gucy.no4	193.921	178.939	151.668	92.27	78.21	85.61	72.97			ICA/BA%	MCA/BA%
	205.207	167.623	146.523	81.68	71.4					82.95	73.11
	191.223	158.826	132.563	83.06	69.32					81.73	70.37
Gucy.no5	199.512	191.074	121.693	95.77	61	87.37	61.98			88.54	60.42
	202.299	179.578	124.813	88.77	61.7					85.61	72.97
	205.148	159.646	129.7	77.82	63.22					87.37	61.98
Gucy.no6	210.999	197.097	164.356	93.41	77.89	89.38	81.05			89.38	81.05
	208.055	188.379	173.883	90.54	83.58					87.52	65.02
	213.694	180.052	174.628	84.26	81.72
Gucy.no7	193.816	172.453	131.178	88.98	67.68	87.52	65.02
	199.512	173.298	127.22	86.86	63.77
	202.46	175.671	128.994	86.77	63.71
Wt1	202.299	170.137	145.103	84.1	71.73	85.96	72.01
	190.968	166.406	141.076	87.14	73.87					85.96	72.01
	190.883	165.602	134.48	86.76	70.45					87.71	70.56
Wt2	213.751	186.671	159.773	87.33	74.75	87.71	70.56			81.95	81.44
	216.543	191.49	143.387	88.43	66.22					84.74	71.37
	216.599	189.244	153.318	87.37	70.78
Wt3	194.286	165.125	156.494	84.99	80.55	81.95	81.44
	194.307	158.437	160.712	81.54	82.71
	191.429	151.755	155.176	79.27	81.06
Wt4	205.759	172.058	152.908	83.62	74.31	84.74	71.37
	205.759	173.169	145.315	84.16	70.62
	205.759	177.865	142.331	86.44	69.17
								mean±SD	Gucy1a3	86.16±2.88	69.27±7.28
									wt	85.35±2.422	73.85±5.1
									p value	0.65	0.41

## Sheet: Sheet3
Hiistopathoogy about outer /inner diameter
Group	Number	Outer diameter			Inner diameter			Outer diameter ratio		Inner diameter ratio
WT		MCA	ICA	BA	MCA	ICA	BA	ICA/BA%	MCA/BA%	ICA/BA%	MCA/BA%
	Wt1	66.83	91.04	105.63	43.07	52.59	66.26	86.19	63.27	65	79.37
	Wt2	78.32	86.43	116.4	45.6	49.25	92.08	74.25	67.29	49.52	53.49
	Wt3	85.34	96.52	113.19	42.39	53.2	88.33	85.27	75.4	47.99	60.23
	Wt4	82.37	92.33	109.3	39.91	44.47	102.07	84.47	75.36	39.1	43.57
	Wt5	83.99	96.61	97.06	49.54	51.03	67.29	99.54	86.53	73.62	75.84
	Wt6	78.86	100.62	108.84	46	44.47	85.06	92.45	72.45	54.08	52.28
	Wt7	81.87	89.34	96.45	48.85	50.83	64.96	92.63	84.88	75.2	78.25
Gucy1a3	Gucy.no1	77.6	81.66	87.39	39.62	48.92	86.27	93.44	88.8	45.93	56.71
	Gucy.no2	74.07	94.03	115.9	43.49	54.23	78.26	81.13	63.91	55.57	69.29
	Gucy.no3	71.9	86.66	91.2	36.72	48	88.37	95.02	78.84	41.55	54.32
	Gucy.no4	86.08	90.82	93.26	41.26	47.51	93.86	97.38	92.3	43.96	50.62
	Gucy.no5	77.2	78.17	107.63	44.02	45	96.54	72.63	71.73	45.6	46.61
	Gucy.no6	81.63	80.26	111.14	40.93	44.26	72.9	72.22	73.45	56.15	60.71
	Gucy.no7	72.54	86.49	89.31	32.67	46.5	77.3	96.84	81.22	42.26	60.16
	Gucy.no8	78.94	86.89	102.67	47.82	57.89	87.62	84.63	76.89	54.58	66.07
				mean±SD	wt			87.83±8.03	75.03±8.50	57.79±13.74	63.29±14.46
					ko			86.66±10.52	78.39±9.19	48.20±6.18	58.06±7.60
				P value				0.96	0.46	0.23	0.61

## Sheet: Sheet4
Statistical of meningeal vessels
	junctiongs	branches	area%
Gucy.NO.1	143	311	19.26								junctiongs	branches	area%
Gucy.NO.440-1	177	344	23.28						mean±SD	Gucy1a3	155.8±11.39	330.0±9.72	20.75±2.006
Gucy.NO.2	150	331	18.99							Wt	174.1±10.43	365.9±14.92	29.57±4.398
Gucy.NO.444-1	157	337	22.51
Gucy.NO.3	168	336	20.39
Gucy.NO.4	153	322	21.54						p value		0.0101	0.0003	0.0021
Gucy.NO.5	162	333	19.03
Gucy.NO.6	147	324	18.26
Gucy.NO.445-1	145	332	23.48
Wt.427-1	187	384	33.7
wt2	161	339	21.25
wt1	187	360	27.96
wt4	177	378	29.23
wt405-1	164	373	28.89
wt407-1	175	368	34.26
wt426-4	168	359	31.72

## Sheet: Sheet5
		thickness of media（um）
		Gucy.No.1	Gucy.No.2	Gucy.No.3	Gucy.No.4	Gucy.No.5	Gucy.No.6	Gucy.No.7				Wt1	Wt2	Wt3	Wt4	Wt5	Wt6
	thickness of media（um）	11.016	10.861	11.128	8.72	10.297	9.856	11.968				9.264	9.784	8.768	11.589	14.578	9.328
		10.759	9.326	11.363	9.017	11.783	9.438	12.782				11.383	12.75	17.58	15.569	12.782	10.347
		11.104	12.754	13.099	9.758	12.647	12.861	14.367				12.042	13.706	12.476	12.576	10.573	12.458
	mean	10.9597	10.9803	11.8633	9.165	11.5757	10.7183	13.039				10.8963	12.08	12.9413	13.2447	12.6443	10.711
								Gucy1a3	Wt
								10.9597	10.8963
								10.9803	12.08
	mean±SD	wt	12.09±1.065					11.8633	12.9413
		ko	11.19±1.185					9.165	13.2447
	p value		0.366					11.5757	12.6443
								10.7183	10.711
								13.039

## Sheet: Sheet6
Cortical Microvascular Density and area%
	density	area%
Gucy.NO.a20	344	0.41							density	area%
Gucy.NO.a24	467	0.698					mean±SD	Wt	515.7±15.53	0.831±0.2004
Gucy.NO.a26	413	0.596						Gucy1a3	351.2±80.69	0.4365±0.1769
Gucy.NO.1	269	0.276					p value		0.0022	0.0152
Gucy.NO.2	355	0.386
Gucy.NO.3	259	0.253
Wt.No.83	519	1.091
Wt.No.84	522	0.769
Wt.No.85	541	1.08
wt.No.1	498	0.688
wt.No.2	502	0.661
wt.No.3	512	0.697

## Sheet: Sheet7
Frequency distribution of vascular diameter percentage
Gucy.NO.a20	Gucy.NO.a24	Gucy.NO.a26	Gucy.NO.1	Gucy.NO.2	Gucy.NO.3	Wt.No.83	Wt.No.84	Wt.No.86	wt.No.1	wt.No.2	wt.No.3			diameter	Gucy.NO.a20	Gucy.NO.a24	Gucy.NO.a26	Gucy.NO.1	Gucy.NO.2	Gucy.NO.3	Wt.No.83	Wt.No.84	Wt.No.86	wt.No.1	wt.No.2	wt.No.3
1.56311	1.56311	1.56311	1.56311	1.56311	1.56311	1.56311	1.56311	1.56311	1.56311	1.56311	1.56311			1-2mm	81	79	78	73	79	48	72	79	43	114	103	102
1.56311	1.56311	1.56311	1.56311	1.56311	1.56311	1.56311	1.56311	1.56311	1.56311	1.56311	1.56311			2-3mm	97	111	108	100	123	86	63	123	75	122	142	140
1.56311	1.56311	1.56311	1.56311	1.56311	1.56311	1.56311	1.56311	1.56311	1.56311	1.56311	1.56311			3-4mm	52	101	95	44	75	72	97	138	127	99	115	118
1.56311	1.56311	1.56311	1.56311	1.56311	1.56311	1.56311	1.56311	1.56311	1.56311	1.56311	1.56311			4-5mm	66	75	59	21	36	23	126	86	132	62	53	58
1.56311	1.56311	1.56311	1.56311	1.56311	1.56311	1.56311	1.56311	1.56311	1.56311	1.56311	1.56311			5-6mm	29	41	32	22	23	10	57	42	70	40	38	38
1.56311	1.56311	1.56311	1.56311	1.56311	1.56311	1.56311	1.56311	1.56311	1.56311	1.56311	1.56311			6-7mm	7	23	14	9	5	7	41	23	34	23	23	28
1.56311	1.56311	1.56311	1.56311	1.56311	1.56311	1.56311	1.56311	1.56311	1.56311	1.56311	1.56311			7-8mm	5	18	8	3	8	7	19	11	24	22	13	13
1.56311	1.56311	1.56311	1.56311	1.56311	1.56311	1.56311	1.56311	1.56311	1.56311	1.56311	1.56311			8-9mm	3	13	7	2	1	3	15	9	15	10	6	5
1.56311	1.56311	1.56311	1.56311	1.56311	1.56311	1.56311	1.56311	1.56311	1.56311	1.56311	1.56311			9-10mm	2	2	5	1	1	1	10	5	10	2	3	3
1.56311	1.56311	1.56311	1.56311	1.56311	1.56311	1.56311	1.56311	1.56311	1.56311	1.56311	1.56311
1.56311	1.56311	1.56311	1.56311	1.56311	1.56311	1.56311	1.56311	1.56311	1.56311	1.56311	1.56311			相对百分比
1.56311	1.56311	1.56311	1.56311	1.56311	1.56311	1.56311	1.56311	1.56311	1.56311	1.56311	1.56311			1-2mm	20.92						16.87
1.56311	1.56311	1.56311	1.56311	1.56311	1.56311	1.56311	1.56311	1.56311	1.56311	1.56311	1.56311			2-3mm	29.85						21.87
1.56311	1.56311	1.56311	1.56311	1.56311	1.56311	1.56311	1.56311	1.71245	1.56311	1.56311	1.56311			3-4mm	20.96						22.81
1.56311	1.56311	1.56311	1.56311	1.56311	1.71245	1.56311	1.56311	1.71245	1.56311	1.56311	1.56311			4-5mm	13.37						17
1.56311	1.56311	1.56311	1.56311	1.56311	1.71245	1.56311	1.56311	1.71245	1.56311	1.56311	1.56311			5-6mm	7.5						9.37
1.56311	1.56311	1.56311	1.56311	1.56311	1.71245	1.56311	1.56311	1.71245	1.56311	1.56311	1.56311			6-7mm	3.1						5.66
1.56311	1.56311	1.56311	1.56311	1.56311	1.71245	1.56311	1.56311	1.71245	1.56311	1.56311	1.56311			7-8mm	2.34						3.35
1.56311	1.56311	1.56311	1.56311	1.56311	1.71245	1.56311	1.56311	1.71245	1.56311	1.56311	1.56311			8-9mm	1.38						1.97
1.56311	1.56311	1.56311	1.56311	1.56311	1.71245	1.56311	1.56311	1.71245	1.56311	1.56311	1.56311			9-10mm	0.57						1.09
1.56311	1.56311	1.71245	1.56311	1.56311	1.71245	1.71245	1.56311	1.71245	1.56311	1.56311	1.56311
1.56311	1.56311	1.71245	1.56311	1.56311	1.71245	1.71245	1.56311	1.71245	1.56311	1.56311	1.56311
1.56311	1.56311	1.71245	1.56311	1.56311	1.71245	1.71245	1.56311	1.71245	1.56311	1.56311	1.56311
1.56311	1.56311	1.71245	1.56311	1.71245	1.84943	1.71245	1.56311	1.71245	1.56311	1.56311	1.56311
1.56311	1.56311	1.71245	1.56311	1.71245	1.84943	1.71245	1.56311	1.71245	1.56311	1.56311	1.56311
1.56311	1.71245	1.71245	1.56311	1.71245	1.84943	1.71245	1.56311	1.71245	1.56311	1.56311	1.56311
1.56311	1.71245	1.71245	1.56311	1.71245	1.84943	1.71245	1.56311	1.71245	1.56311	1.56311	1.56311
1.56311	1.71245	1.71245	1.56311	1.71245	1.84943	1.71245	1.71245	1.71245	1.56311	1.56311	1.56311
1.71245	1.71245	1.71245	1.56311	1.71245	1.84943	1.71245	1.71245	1.84943	1.56311	1.56311	1.56311
1.71245	1.71245	1.71245	1.56311	1.71245	1.84943	1.71245	1.71245	1.84943	1.56311	1.71245	1.56311
1.71245	1.71245	1.71245	1.71245	1.71245	1.84943	1.71245	1.71245	1.84943	1.56311	1.71245	1.56311
1.71245	1.71245	1.71245	1.71245	1.71245	1.84943	1.71245	1.71245	1.84943	1.56311	1.71245	1.56311
1.71245	1.71245	1.71245	1.71245	1.71245	1.84943	1.71245	1.71245	1.84943	1.56311	1.71245	1.71245
1.71245	1.71245	1.71245	1.71245	1.71245	1.84943	1.71245	1.71245	1.84943	1.56311	1.71245	1.71245
1.71245	1.71245	1.71245	1.71245	1.71245	1.84943	1.71245	1.71245	1.84943	1.71245	1.71245	1.71245
1.71245	1.71245	1.71245	1.71245	1.71245	1.84943	1.71245	1.71245	1.84943	1.71245	1.71245	1.71245
1.71245	1.71245	1.71245	1.71245	1.71245	1.84943	1.71245	1.71245	1.97726	1.71245	1.71245	1.71245
1.71245	1.71245	1.71245	1.71245	1.71245	1.84943	1.71245	1.71245	1.97726	1.71245	1.71245	1.71245
1.71245	1.71245	1.71245	1.71245	1.71245	1.84943	1.71245	1.71245	1.97726	1.71245	1.71245	1.71245
1.71245	1.71245	1.71245	1.71245	1.71245	1.84943	1.71245	1.71245	1.97726	1.71245	1.71245	1.71245
1.71245	1.71245	1.71245	1.71245	1.84943	1.97726	1.84943	1.71245	1.97726	1.71245	1.71245	1.71245
1.71245	1.71245	1.71245	1.71245	1.84943	1.97726	1.84943	1.71245	1.97726	1.71245	1.71245	1.71245
1.71245	1.71245	1.71245	1.71245	1.84943	1.97726	1.84943	1.71245	1.97726	1.71245	1.71245	1.71245
1.71245	1.84943	1.71245	1.84943	1.84943	1.97726	1.84943	1.84943	2.09731	1.71245	1.71245	1.71245
1.71245	1.84943	1.84943	1.84943	1.84943	1.97726	1.84943	1.84943	2.09731	1.71245	1.71245	1.71245
1.71245	1.84943	1.84943	1.84943	1.84943	1.97726	1.84943	1.84943	2.09731	1.71245	1.71245	1.71245
1.71245	1.84943	1.84943	1.84943	1.84943	1.97726	1.84943	1.84943	2.09731	1.71245	1.71245	1.71245
1.84943	1.84943	1.84943	1.84943	1.84943	1.97726	1.84943	1.84943	2.09731	1.71245	1.71245	1.71245
1.84943	1.84943	1.84943	1.84943	1.84943	2.09731	1.84943	1.84943	2.09731	1.71245	1.71245	1.71245
1.84943	1.84943	1.84943	1.84943	1.84943	2.09731	1.84943	1.84943	2.09731	1.71245	1.71245	1.71245
1.84943	1.84943	1.84943	1.84943	1.84943	2.09731	1.84943	1.84943	2.09731	1.71245	1.71245	1.71245
1.84943	1.84943	1.84943	1.84943	1.84943	2.09731	1.84943	1.84943	2.09731	1.71245	1.71245	1.71245
1.84943	1.84943	1.84943	1.84943	1.84943	2.09731	1.84943	1.84943	2.21057	1.71245	1.71245	1.71245
1.84943	1.84943	1.84943	1.84943	1.84943	2.09731	1.84943	1.84943	2.21057	1.71245	1.71245	1.71245
1.84943	1.84943	1.84943	1.84943	1.84943	2.09731	1.84943	1.84943	2.21057	1.71245	1.71245	1.71245
1.84943	1.84943	1.84943	1.84943	1.84943	2.21057	1.97726	1.84943	2.21057	1.71245	1.71245	1.71245
1.84943	1.84943	1.84943	1.84943	1.84943	2.21057	1.97726	1.84943	2.21057	1.71245	1.71245	1.71245
1.84943	1.84943	1.84943	1.84943	1.84943	2.21057	1.97726	1.84943	2.21057	1.71245	1.71245	1.71245
1.84943	1.84943	1.84943	1.84943	1.84943	2.21057	1.97726	1.84943	2.21057	1.71245	1.84943	1.71245
1.84943	1.84943	1.84943	1.84943	1.84943	2.21057	1.97726	1.84943	2.31858	1.71245	1.84943	1.84943
1.84943	1.84943	1.84943	1.97726	1.84943	2.21057	1.97726	1.84943	2.31858	1.71245	1.84943	1.84943
1.84943	1.84943	1.84943	1.97726	1.84943	2.31858	1.97726	1.84943	2.31858	1.71245	1.84943	1.84943
1.84943	1.84943	1.84943	1.97726	1.84943	2.31858	1.97726	1.84943	2.31858	1.71245	1.84943	1.84943
1.84943	1.84943	1.97726	1.97726	1.84943	2.31858	1.97726	1.84943	2.42151	1.71245	1.84943	1.84943
1.84943	1.97726	1.97726	1.97726	1.84943	2.31858	1.97726	1.97726	2.42151	1.71245	1.84943	1.84943
1.84943	1.97726	1.97726	1.97726	1.84943	2.31858	1.97726	1.97726	2.42151	1.71245	1.84943	1.84943
1.97726	1.97726	1.97726	1.97726	1.84943	2.31858	1.97726	1.97726	2.42151	1.84943	1.84943	1.84943
1.97726	1.97726	1.97726	1.97726	1.97726	2.31858	1.97726	1.97726	2.42151	1.84943	1.84943	1.84943
1.97726	1.97726	1.97726	1.97726	1.97726	2.31858	1.97726	1.97726	2.42151	1.84943	1.84943	1.84943
1.97726	1.97726	1.97726	1.97726	1.97726	2.31858	1.97726	1.97726	2.42151	1.84943	1.84943	1.84943
1.97726	1.97726	1.97726	1.97726	1.97726	2.31858	1.97726	1.97726	2.42151	1.84943	1.84943	1.84943
1.97726	1.97726	1.97726	1.97726	1.97726	2.42151	1.97726	1.97726	2.42151	1.84943	1.84943	1.84943
1.97726	1.97726	1.97726	1.97726	1.97726	2.42151	2.09731	1.97726	2.42151	1.84943	1.84943	1.84943
1.97726	1.97726	1.97726	2.09731	1.97726	2.42151	2.09731	1.97726	2.42151	1.84943	1.84943	1.84943
1.97726	1.97726	1.97726	2.09731	1.97726	2.42151	2.09731	1.97726	2.52049	1.84943	1.84943	1.84943
1.97726	1.97726	1.97726	2.09731	1.97726	2.42151	2.09731	1.97726	2.52049	1.84943	1.84943	1.84943
1.97726	1.97726	1.97726	2.09731	1.97726	2.42151	2.09731	1.97726	2.52049	1.84943	1.84943	1.84943
1.97726	1.97726	1.97726	2.09731	1.97726	2.42151	2.09731	1.97726	2.52049	1.84943	1.84943	1.84943
1.97726	1.97726	2.09731	2.09731	1.97726	2.42151	2.09731	1.97726	2.52049	1.84943	1.84943	1.84943
1.97726	2.09731	2.09731	2.09731	2.09731	2.42151	2.09731	2.09731	2.52049	1.84943	1.84943	1.84943
1.97726	2.09731	2.09731	2.09731	2.09731	2.42151	2.09731	2.09731	2.52049	1.84943	1.84943	1.84943
2.09731	2.09731	2.09731	2.09731	2.09731	2.52049	2.09731	2.09731	2.61573	1.84943	1.97726	1.97726
2.09731	2.09731	2.09731	2.09731	2.09731	2.52049	2.09731	2.09731	2.61573	1.84943	1.97726	1.97726
2.09731	2.09731	2.09731	2.09731	2.09731	2.52049	2.21057	2.09731	2.61573	1.84943	1.97726	1.97726
2.09731	2.09731	2.09731	2.09731	2.09731	2.52049	2.21057	2.09731	2.61573	1.84943	1.97726	1.97726
2.09731	2.09731	2.09731	2.21057	2.09731	2.52049	2.21057	2.09731	2.61573	1.84943	1.97726	1.97726
2.09731	2.09731	2.09731	2.21057	2.09731	2.52049	2.21057	2.09731	2.61573	1.84943	1.97726	1.97726
2.09731	2.09731	2.09731	2.21057	2.09731	2.52049	2.31858	2.09731	2.61573	1.84943	1.97726	1.97726
2.09731	2.09731	2.09731	2.21057	2.09731	2.52049	2.31858	2.09731	2.70739	1.84943	1.97726	1.97726
2.09731	2.09731	2.21057	2.21057	2.09731	2.52049	2.31858	2.09731	2.70739	1.84943	1.97726	1.97726
2.09731	2.09731	2.21057	2.21057	2.09731	2.61573	2.31858	2.09731	2.70739	1.84943	1.97726	1.97726
2.09731	2.09731	2.21057	2.21057	2.21057	2.61573	2.31858	2.09731	2.70739	1.84943	1.97726	1.97726
2.09731	2.09731	2.21057	2.31858	2.21057	2.61573	2.31858	2.09731	2.70739	1.84943	1.97726	1.97726
2.09731	2.09731	2.21057	2.31858	2.21057	2.61573	2.42151	2.21057	2.70739	1.84943	1.97726	1.97726
2.09731	2.09731	2.21057	2.31858	2.21057	2.61573	2.42151	2.21057	2.79627	1.97726	1.97726	1.97726
2.21057	2.09731	2.21057	2.42151	2.21057	2.61573	2.42151	2.21057	2.79627	1.97726	1.97726	1.97726
2.21057	2.09731	2.21057	2.42151	2.21057	2.61573	2.42151	2.21057	2.79627	1.97726	1.97726	1.97726
2.21057	2.09731	2.21057	2.42151	2.21057	2.61573	2.42151	2.21057	2.79627	1.97726	1.97726	1.97726
2.21057	2.09731	2.21057	2.42151	2.21057	2.61573	2.42151	2.21057	2.79627	1.97726	1.97726	1.97726
2.21057	2.09731	2.21057	2.42151	2.21057	2.61573	2.52049	2.21057	2.79627	1.97726	1.97726	1.97726
2.21057	2.09731	2.21057	2.42151	2.21057	2.70739	2.52049	2.21057	2.79627	1.97726	1.97726	1.97726
2.21057	2.09731	2.21057	2.42151	2.21057	2.70739	2.52049	2.21057	2.79627	1.97726	1.97726	1.97726
2.21057	2.09731	2.21057	2.42151	2.21057	2.70739	2.52049	2.21057	2.79627	1.97726	1.97726	2.09731
2.21057	2.09731	2.21057	2.42151	2.21057	2.70739	2.52049	2.31858	2.79627	1.97726	2.09731	2.09731
2.21057	2.09731	2.21057	2.42151	2.21057	2.70739	2.52049	2.31858	2.88241	1.97726	2.09731	2.09731
2.21057	2.09731	2.21057	2.42151	2.21057	2.70739	2.52049	2.31858	2.88241	1.97726	2.09731	2.09731
2.31858	2.21057	2.31858	2.42151	2.21057	2.70739	2.52049	2.31858	2.88241	1.97726	2.09731	2.09731
2.31858	2.21057	2.31858	2.52049	2.21057	2.70739	2.61573	2.31858	2.88241	1.97726	2.09731	2.09731
2.31858	2.21057	2.31858	2.52049	2.21057	2.79627	2.61573	2.31858	2.88241	1.97726	2.09731	2.09731
2.31858	2.21057	2.31858	2.52049	2.21057	2.79627	2.61573	2.31858	2.88241	1.97726	2.09731	2.09731
2.31858	2.21057	2.31858	2.52049	2.31858	2.79627	2.61573	2.31858	2.88241	1.97726	2.09731	2.09731
2.31858	2.21057	2.31858	2.52049	2.31858	2.79627	2.61573	2.31858	2.88241	1.97726	2.09731	2.09731
2.31858	2.21057	2.31858	2.52049	2.31858	2.79627	2.61573	2.31858	2.88241	1.97726	2.09731	2.09731
2.31858	2.21057	2.31858	2.52049	2.31858	2.79627	2.61573	2.31858	2.96584	1.97726	2.09731	2.09731
2.31858	2.21057	2.31858	2.52049	2.31858	2.79627	2.70739	2.31858	2.96584	2.09731	2.09731	2.09731
2.31858	2.21057	2.31858	2.52049	2.31858	2.79627	2.70739	2.31858	2.96584	2.09731	2.09731	2.09731
2.31858	2.21057	2.31858	2.52049	2.31858	2.79627	2.70739	2.31858	2.96584	2.09731	2.09731	2.09731
2.31858	2.21057	2.31858	2.52049	2.31858	2.79627	2.70739	2.31858	2.96584	2.09731	2.09731	2.09731
2.42151	2.21057	2.42151	2.52049	2.31858	2.79627	2.70739	2.31858	3.04719	2.09731	2.09731	2.09731
2.42151	2.31858	2.42151	2.52049	2.31858	2.79627	2.79627	2.31858	3.04719	2.09731	2.09731	2.09731
2.42151	2.31858	2.42151	2.52049	2.31858	2.79627	2.79627	2.42151	3.04719	2.09731	2.09731	2.09731
2.42151	2.31858	2.42151	2.52049	2.31858	2.79627	2.79627	2.42151	3.04719	2.09731	2.09731	2.21057
2.42151	2.31858	2.42151	2.52049	2.31858	2.79627	2.79627	2.42151	3.04719	2.09731	2.09731	2.21057
2.42151	2.31858	2.42151	2.52049	2.42151	2.88241	2.79627	2.42151	3.04719	2.09731	2.09731	2.21057
2.42151	2.31858	2.42151	2.61573	2.42151	2.88241	2.79627	2.42151	3.04719	2.09731	2.09731	2.21057
2.42151	2.31858	2.42151	2.61573	2.42151	2.88241	2.79627	2.42151	3.12622	2.09731	2.09731	2.21057
2.42151	2.31858	2.42151	2.61573	2.42151	2.88241	2.79627	2.42151	3.12622	2.09731	2.09731	2.21057
2.42151	2.31858	2.42151	2.61573	2.42151	2.88241	2.88241	2.42151	3.12622	2.09731	2.21057	2.21057
2.52049	2.31858	2.42151	2.61573	2.42151	2.88241	2.88241	2.42151	3.12622	2.09731	2.21057	2.21057
2.52049	2.31858	2.42151	2.61573	2.42151	2.88241	2.88241	2.52049	3.12622	2.09731	2.21057	2.21057
2.52049	2.31858	2.42151	2.61573	2.42151	2.88241	2.88241	2.52049	3.12622	2.09731	2.21057	2.21057
2.52049	2.31858	2.52049	2.61573	2.42151	2.96584	2.88241	2.52049	3.12622	2.09731	2.21057	2.21057
2.52049	2.42151	2.52049	2.61573	2.42151	2.96584	2.96584	2.52049	3.12622	2.09731	2.21057	2.21057
2.52049	2.42151	2.52049	2.61573	2.42151	2.96584	2.96584	2.52049	3.12622	2.09731	2.21057	2.21057
2.52049	2.42151	2.52049	2.61573	2.42151	3.04719	2.96584	2.52049	3.12622	2.09731	2.21057	2.21057
2.52049	2.42151	2.52049	2.61573	2.42151	3.04719	3.04719	2.52049	3.12622	2.21057	2.21057	2.21057
2.52049	2.42151	2.52049	2.61573	2.42151	3.04719	3.04719	2.52049	3.2035	2.21057	2.21057	2.31858
2.52049	2.42151	2.52049	2.70739	2.42151	3.04719	3.04719	2.61573	3.2035	2.21057	2.21057	2.31858
2.52049	2.42151	2.52049	2.70739	2.52049	3.04719	3.04719	2.61573	3.2035	2.21057	2.21057	2.31858
2.61573	2.42151	2.52049	2.70739	2.52049	3.04719	3.04719	2.61573	3.2035	2.21057	2.21057	2.31858
2.61573	2.42151	2.52049	2.70739	2.52049	3.12622	3.04719	2.61573	3.2035	2.21057	2.21057	2.31858
2.61573	2.52049	2.61573	2.70739	2.52049	3.12622	3.04719	2.61573	3.2035	2.21057	2.31858	2.31858
2.61573	2.52049	2.61573	2.70739	2.52049	3.12622	3.04719	2.61573	3.2035	2.21057	2.31858	2.31858
2.61573	2.52049	2.61573	2.70739	2.52049	3.12622	3.04719	2.61573	3.27896	2.21057	2.31858	2.31858
2.61573	2.52049	2.61573	2.70739	2.52049	3.12622	3.12622	2.61573	3.27896	2.21057	2.31858	2.31858
2.61573	2.52049	2.61573	2.70739	2.52049	3.12622	3.12622	2.61573	3.27896	2.31858	2.31858	2.42151
2.70739	2.52049	2.61573	2.70739	2.52049	3.12622	3.12622	2.61573	3.27896	2.31858	2.31858	2.42151
2.70739	2.52049	2.70739	2.70739	2.52049	3.12622	3.12622	2.70739	3.27896	2.31858	2.31858	2.42151
2.70739	2.52049	2.70739	2.70739	2.52049	3.12622	3.12622	2.70739	3.27896	2.31858	2.31858	2.42151
2.70739	2.52049	2.70739	2.70739	2.52049	3.2035	3.12622	2.70739	3.27896	2.31858	2.31858	2.42151
2.70739	2.61573	2.70739	2.70739	2.52049	3.2035	3.2035	2.70739	3.27896	2.31858	2.31858	2.42151
2.70739	2.61573	2.70739	2.79627	2.61573	3.2035	3.2035	2.70739	3.35253	2.31858	2.31858	2.42151
2.70739	2.61573	2.70739	2.79627	2.61573	3.2035	3.2035	2.70739	3.35253	2.31858	2.42151	2.42151
2.70739	2.61573	2.70739	2.79627	2.61573	3.2035	3.2035	2.70739	3.35253	2.31858	2.42151	2.42151
2.70739	2.61573	2.70739	2.79627	2.61573	3.2035	3.2035	2.70739	3.35253	2.31858	2.42151	2.42151
2.70739	2.61573	2.70739	2.79627	2.61573	3.27896	3.2035	2.70739	3.35253	2.31858	2.42151	2.42151
2.79627	2.61573	2.70739	2.79627	2.61573	3.27896	3.2035	2.70739	3.35253	2.31858	2.42151	2.42151
2.79627	2.61573	2.70739	2.79627	2.61573	3.27896	3.2035	2.70739	3.35253	2.31858	2.42151	2.52049
2.79627	2.61573	2.70739	2.79627	2.61573	3.27896	3.27896	2.70739	3.35253	2.31858	2.42151	2.52049
2.79627	2.70739	2.79627	2.79627	2.61573	3.27896	3.27896	2.79627	3.35253	2.31858	2.42151	2.52049
2.79627	2.70739	2.79627	2.79627	2.70739	3.27896	3.27896	2.79627	3.42471	2.31858	2.42151	2.52049
2.79627	2.70739	2.79627	2.79627	2.70739	3.27896	3.27896	2.79627	3.42471	2.31858	2.42151	2.52049
2.79627	2.70739	2.79627	2.88241	2.70739	3.35253	3.27896	2.79627	3.42471	2.31858	2.42151	2.52049
2.79627	2.70739	2.79627	2.88241	2.70739	3.35253	3.27896	2.79627	3.42471	2.42151	2.42151	2.52049
2.88241	2.70739	2.79627	2.88241	2.70739	3.35253	3.35253	2.79627	3.42471	2.42151	2.52049	2.52049
2.88241	2.70739	2.79627	2.96584	2.70739	3.35253	3.35253	2.79627	3.42471	2.42151	2.52049	2.52049
2.88241	2.79627	2.88241	2.96584	2.70739	3.35253	3.35253	2.79627	3.42471	2.42151	2.52049	2.52049
2.88241	2.79627	2.88241	2.96584	2.70739	3.35253	3.35253	2.79627	3.42471	2.42151	2.52049	2.52049
2.88241	2.79627	2.88241	2.96584	2.70739	3.35253	3.35253	2.79627	3.49522	2.42151	2.52049	2.52049
2.88241	2.79627	2.88241	2.96584	2.70739	3.35253	3.35253	2.79627	3.49522	2.42151	2.52049	2.52049
2.96584	2.79627	2.88241	2.96584	2.70739	3.35253	3.35253	2.79627	3.49522	2.42151	2.52049	2.52049
2.96584	2.79627	2.88241	2.96584	2.70739	3.42471	3.35253	2.79627	3.49522	2.42151	2.52049	2.52049
2.96584	2.79627	2.88241	2.96584	2.70739	3.42471	3.35253	2.79627	3.49522	2.42151	2.52049	2.61573
2.96584	2.79627	2.88241	3.04719	2.79627	3.42471	3.42471	2.79627	3.49522	2.42151	2.52049	2.61573
2.96584	2.79627	2.96584	3.04719	2.79627	3.49522	3.42471	2.79627	3.49522	2.42151	2.61573	2.61573
2.96584	2.88241	2.96584	3.04719	2.79627	3.49522	3.42471	2.79627	3.49522	2.52049	2.61573	2.61573
2.96584	2.88241	2.96584	3.12622	2.79627	3.49522	3.42471	2.79627	3.49522	2.52049	2.61573	2.61573
2.96584	2.88241	2.96584	3.12622	2.79627	3.49522	3.42471	2.79627	3.56451	2.52049	2.61573	2.61573
3.04719	2.88241	2.96584	3.12622	2.79627	3.49522	3.42471	2.88241	3.56451	2.52049	2.61573	2.61573
3.04719	2.88241	2.96584	3.12622	2.79627	3.49522	3.42471	2.88241	3.56451	2.52049	2.61573	2.61573
3.04719	2.88241	2.96584	3.12622	2.79627	3.49522	3.42471	2.88241	3.56451	2.52049	2.61573	2.61573
3.04719	2.88241	2.96584	3.12622	2.79627	3.56451	3.49522	2.88241	3.56451	2.52049	2.61573	2.61573
3.04719	2.88241	2.96584	3.2035	2.79627	3.56451	3.49522	2.88241	3.56451	2.52049	2.61573	2.61573
3.12622	2.88241	2.96584	3.2035	2.79627	3.56451	3.49522	2.88241	3.56451	2.52049	2.61573	2.61573
3.12622	2.96584	2.96584	3.2035	2.79627	3.63248	3.49522	2.88241	3.56451	2.52049	2.61573	2.61573
3.12622	2.96584	2.96584	3.27896	2.88241	3.63248	3.49522	2.88241	3.56451	2.52049	2.61573	2.61573
3.12622	2.96584	3.04719	3.27896	2.88241	3.63248	3.56451	2.88241	3.63248	2.52049	2.70739	2.61573
3.12622	2.96584	3.04719	3.27896	2.88241	3.63248	3.56451	2.88241	3.63248	2.52049	2.70739	2.61573
3.2035	2.96584	3.04719	3.27896	2.88241	3.63248	3.56451	2.88241	3.63248	2.52049	2.70739	2.61573
3.2035	2.96584	3.04719	3.35253	2.88241	3.63248	3.56451	2.88241	3.63248	2.52049	2.70739	2.61573
3.27896	3.04719	3.04719	3.35253	2.88241	3.69903	3.56451	2.88241	3.63248	2.52049	2.70739	2.61573
3.35253	3.04719	3.04719	3.42471	2.88241	3.69903	3.63248	2.96584	3.63248	2.52049	2.70739	2.70739
3.35253	3.04719	3.04719	3.42471	2.88241	3.69903	3.63248	2.96584	3.69903	2.52049	2.70739	2.70739
3.35253	3.04719	3.04719	3.42471	2.96584	3.69903	3.63248	2.96584	3.69903	2.52049	2.70739	2.70739
3.42471	3.04719	3.12622	3.42471	2.96584	3.76457	3.63248	2.96584	3.69903	2.52049	2.70739	2.70739
3.42471	3.04719	3.12622	3.42471	2.96584	3.76457	3.63248	2.96584	3.69903	2.61573	2.70739	2.70739
3.42471	3.04719	3.12622	3.42471	2.96584	3.76457	3.63248	2.96584	3.69903	2.61573	2.70739	2.70739
3.42471	3.04719	3.12622	3.49522	2.96584	3.76457	3.63248	2.96584	3.69903	2.61573	2.70739	2.70739
3.49522	3.04719	3.12622	3.49522	2.96584	3.82899	3.69903	2.96584	3.69903	2.61573	2.70739	2.70739
3.49522	3.04719	3.12622	3.49522	2.96584	3.82899	3.69903	2.96584	3.69903	2.61573	2.70739	2.70739
3.49522	3.04719	3.12622	3.56451	2.96584	3.89218	3.69903	2.96584	3.69903	2.61573	2.70739	2.70739
3.56451	3.04719	3.12622	3.56451	2.96584	3.89218	3.69903	2.96584	3.69903	2.61573	2.70739	2.70739
3.56451	3.12622	3.12622	3.56451	3.04719	3.89218	3.69903	3.04719	3.76457	2.61573	2.79627	2.70739
3.56451	3.12622	3.12622	3.56451	3.04719	3.95452	3.69903	3.04719	3.76457	2.61573	2.79627	2.70739
3.63248	3.12622	3.12622	3.63248	3.04719	3.95452	3.69903	3.04719	3.76457	2.61573	2.79627	2.79627
3.63248	3.12622	3.12622	3.63248	3.04719	3.95452	3.76457	3.04719	3.76457	2.70739	2.79627	2.79627
3.69903	3.12622	3.12622	3.69903	3.04719	4.01573	3.76457	3.04719	3.76457	2.70739	2.79627	2.79627
3.69903	3.2035	3.2035	3.69903	3.04719	4.01573	3.76457	3.04719	3.76457	2.70739	2.79627	2.79627
3.69903	3.2035	3.2035	3.69903	3.04719	4.13575	3.76457	3.04719	3.76457	2.70739	2.79627	2.79627
3.69903	3.2035	3.2035	3.69903	3.04719	4.13575	3.76457	3.04719	3.76457	2.70739	2.79627	2.79627
3.76457	3.2035	3.2035	3.76457	3.04719	4.13575	3.82899	3.04719	3.76457	2.70739	2.79627	2.79627
3.76457	3.2035	3.2035	3.76457	3.12622	4.13575	3.82899	3.04719	3.76457	2.70739	2.79627	2.79627
3.76457	3.2035	3.2035	3.76457	3.12622	4.19432	3.82899	3.12622	3.76457	2.70739	2.79627	2.79627
3.76457	3.2035	3.2035	3.89218	3.12622	4.25224	3.82899	3.12622	3.76457	2.70739	2.79627	2.79627
3.76457	3.2035	3.27896	3.89218	3.12622	4.25224	3.82899	3.12622	3.76457	2.70739	2.79627	2.79627
3.82899	3.27896	3.27896	3.89218	3.12622	4.30923	3.82899	3.12622	3.76457	2.70739	2.79627	2.79627
3.82899	3.27896	3.27896	3.89218	3.12622	4.36562	3.89218	3.12622	3.82899	2.79627	2.79627	2.79627
3.82899	3.27896	3.27896	4.01573	3.12622	4.42129	3.89218	3.12622	3.82899	2.79627	2.88241	2.79627
3.82899	3.27896	3.27896	4.01573	3.12622	4.47612	3.89218	3.12622	3.82899	2.79627	2.88241	2.79627
3.89218	3.35253	3.27896	4.01573	3.12622	4.47612	3.89218	3.12622	3.82899	2.79627	2.88241	2.79627
3.89218	3.35253	3.27896	4.01573	3.12622	4.53043	3.89218	3.12622	3.82899	2.79627	2.88241	2.88241
3.89218	3.35253	3.35253	4.01573	3.12622	4.5841	3.89218	3.2035	3.82899	2.79627	2.88241	2.88241
3.89218	3.35253	3.35253	4.07619	3.12622	4.5841	3.89218	3.2035	3.82899	2.79627	2.88241	2.88241
3.89218	3.35253	3.35253	4.13575	3.2035	4.63702	3.89218	3.2035	3.82899	2.88241	2.88241	2.88241
3.89218	3.35253	3.35253	4.19432	3.2035	4.7412	3.95452	3.2035	3.82899	2.88241	2.88241	2.88241
3.95452	3.35253	3.35253	4.19432	3.2035	4.7412	3.95452	3.2035	3.89218	2.88241	2.88241	2.88241
3.95452	3.35253	3.35253	4.25224	3.2035	4.79251	3.95452	3.2035	3.89218	2.88241	2.88241	2.88241
3.95452	3.35253	3.35253	4.30923	3.2035	4.79251	3.95452	3.2035	3.89218	2.88241	2.88241	2.88241
3.95452	3.35253	3.35253	4.30923	3.2035	4.99235	3.95452	3.2035	3.89218	2.88241	2.88241	2.88241
3.95452	3.42471	3.35253	4.30923	3.2035	5.08927	3.95452	3.2035	3.89218	2.88241	2.88241	2.88241
4.01573	3.42471	3.42471	4.42129	3.27896	5.08927	3.95452	3.2035	3.89218	2.96584	2.88241	2.88241
4.01573	3.42471	3.42471	4.47612	3.27896	5.08927	3.95452	3.2035	3.89218	2.96584	2.88241	2.96584
4.01573	3.42471	3.42471	4.53043	3.27896	5.08927	4.01573	3.2035	3.89218	2.96584	2.88241	2.96584
4.07619	3.42471	3.42471	4.84328	3.35253	5.3239	4.01573	3.2035	3.89218	2.96584	2.88241	2.96584
4.07619	3.42471	3.42471	4.89339	3.35253	5.3239	4.01573	3.2035	3.89218	2.96584	2.88241	2.96584
4.07619	3.49522	3.42471	4.89339	3.35253	5.36953	4.01573	3.2035	3.95452	2.96584	2.96584	2.96584
4.07619	3.49522	3.42471	4.94312	3.35253	5.67922	4.01573	3.2035	3.95452	3.04719	2.96584	2.96584
4.13575	3.49522	3.49522	4.94312	3.35253	5.72201	4.01573	3.27896	3.95452	3.04719	2.96584	2.96584
4.13575	3.49522	3.49522	5.08927	3.35253	5.7646	4.01573	3.27896	3.95452	3.04719	2.96584	2.96584
4.13575	3.49522	3.49522	5.13698	3.35253	6.054	4.07619	3.27896	3.95452	3.04719	2.96584	2.96584
4.19432	3.49522	3.49522	5.18437	3.35253	6.09427	4.07619	3.27896	3.95452	3.04719	2.96584	2.96584
4.19432	3.56451	3.49522	5.23134	3.35253	6.25254	4.07619	3.27896	3.95452	3.04719	2.96584	2.96584
4.19432	3.56451	3.49522	5.23134	3.42471	6.33029	4.07619	3.27896	3.95452	3.04719	2.96584	3.04719
4.19432	3.56451	3.49522	5.36953	3.42471	6.4828	4.07619	3.27896	3.95452	3.04719	2.96584	3.04719
4.19432	3.56451	3.49522	5.45987	3.42471	6.66859	4.07619	3.27896	3.95452	3.04719	2.96584	3.04719
4.19432	3.56451	3.49522	5.63599	3.42471	6.99062	4.13575	3.27896	4.01573	3.04719	3.04719	3.04719
4.25224	3.63248	3.49522	5.63599	3.42471	7.12902	4.13575	3.35253	4.01573	3.04719	3.04719	3.04719
4.25224	3.63248	3.49522	5.63599	3.42471	7.16325	4.13575	3.35253	4.01573	3.12622	3.04719	3.04719
4.25224	3.63248	3.56451	5.67922	3.42471	7.26487	4.13575	3.35253	4.01573	3.12622	3.04719	3.04719
4.25224	3.63248	3.56451	5.80687	3.42471	7.39814	4.13575	3.35253	4.01573	3.12622	3.04719	3.04719
4.30923	3.63248	3.56451	5.8904	3.49522	7.43113	4.13575	3.35253	4.01573	3.12622	3.04719	3.04719
4.30923	3.63248	3.56451	6.01357	3.56451	7.46388	4.13575	3.35253	4.01573	3.12622	3.04719	3.04719
4.30923	3.63248	3.56451	6.054	3.56451	7.59375	4.13575	3.35253	4.01573	3.12622	3.04719	3.04719
4.30923	3.63248	3.63248	6.17391	3.56451	8.03163	4.13575	3.35253	4.01573	3.12622	3.04719	3.12622
4.36562	3.63248	3.63248	6.36871	3.56451	8.03163	4.19432	3.42471	4.01573	3.12622	3.04719	3.12622
4.36562	3.63248	3.63248	6.407	3.63248	8.73123	4.19432	3.42471	4.07619	3.12622	3.04719	3.12622
4.42129	3.69903	3.63248	6.4828	3.63248	9.53392	4.19432	3.42471	4.07619	3.12622	3.12622	3.12622
4.47612	3.69903	3.63248	6.81362	3.63248	12.0676	4.19432	3.42471	4.07619	3.12622	3.12622	3.12622
4.47612	3.69903	3.63248	6.92038	3.63248	12.9657	4.19432	3.42471	4.07619	3.12622	3.12622	3.12622
4.47612	3.69903	3.69903	6.99062	3.63248		4.19432	3.42471	4.07619	3.2035	3.12622	3.12622
4.47612	3.69903	3.69903	7.09472	3.63248		4.19432	3.42471	4.07619	3.2035	3.12622	3.12622
4.47612	3.69903	3.69903	7.23113	3.69903		4.19432	3.42471	4.07619	3.2035	3.12622	3.12622
4.53043	3.69903	3.69903	7.49658	3.69903		4.19432	3.42471	4.07619	3.2035	3.12622	3.2035
4.53043	3.76457	3.69903	8.09222	3.69903		4.19432	3.42471	4.07619	3.2035	3.12622	3.2035
4.53043	3.76457	3.69903	8.15237	3.69903		4.19432	3.42471	4.07619	3.27896	3.12622	3.2035
4.5841	3.76457	3.76457	9.14142	3.76457		4.19432	3.49522	4.07619	3.27896	3.12622	3.2035
4.5841	3.76457	3.76457	10.4626	3.76457		4.19432	3.49522	4.07619	3.27896	3.12622	3.2035
4.5841	3.76457	3.76457	12.3082	3.76457		4.19432	3.49522	4.07619	3.27896	3.12622	3.2035
4.5841	3.76457	3.76457	12.9657	3.76457		4.25224	3.49522	4.13575	3.27896	3.12622	3.2035
4.63702	3.76457	3.76457		3.76457		4.25224	3.49522	4.13575	3.27896	3.12622	3.2035
4.63702	3.82899	3.76457		3.76457		4.25224	3.49522	4.13575	3.27896	3.12622	3.2035
4.68947	3.82899	3.76457		3.76457		4.25224	3.49522	4.13575	3.27896	3.12622	3.2035
4.68947	3.82899	3.76457		3.82899		4.25224	3.49522	4.13575	3.27896	3.12622	3.2035
4.68947	3.82899	3.82899		3.89218		4.25224	3.49522	4.13575	3.27896	3.12622	3.2035
4.68947	3.82899	3.82899		3.95452		4.30923	3.56451	4.13575	3.27896	3.2035	3.2035
4.68947	3.82899	3.89218		3.95452		4.30923	3.56451	4.13575	3.35253	3.2035	3.2035
4.7412	3.82899	3.89218		3.95452		4.30923	3.56451	4.13575	3.35253	3.2035	3.2035
4.7412	3.82899	3.89218		4.01573		4.30923	3.56451	4.19432	3.35253	3.2035	3.27896
4.7412	3.82899	3.95452		4.01573		4.30923	3.56451	4.19432	3.35253	3.2035	3.27896
4.7412	3.82899	3.95452		4.07619		4.30923	3.56451	4.19432	3.35253	3.2035	3.27896
4.7412	3.82899	3.95452		4.07619		4.30923	3.56451	4.19432	3.42471	3.27896	3.27896
4.7412	3.82899	4.01573		4.13575		4.36562	3.56451	4.19432	3.42471	3.27896	3.27896
4.79251	3.89218	4.01573		4.13575		4.36562	3.56451	4.19432	3.42471	3.27896	3.27896
4.79251	3.89218	4.01573		4.19432		4.36562	3.56451	4.19432	3.42471	3.27896	3.27896
4.79251	3.89218	4.01573		4.19432		4.36562	3.56451	4.19432	3.42471	3.27896	3.27896
4.79251	3.89218	4.01573		4.25224		4.42129	3.63248	4.19432	3.42471	3.27896	3.27896
4.84328	3.89218	4.01573		4.25224		4.42129	3.63248	4.25224	3.49522	3.27896	3.27896
4.89339	3.95452	4.01573		4.30923		4.42129	3.63248	4.25224	3.49522	3.27896	3.27896
4.89339	3.95452	4.07619		4.30923		4.47612	3.63248	4.25224	3.49522	3.27896	3.27896
4.89339	3.95452	4.07619		4.36562		4.47612	3.63248	4.25224	3.49522	3.35253	3.35253
4.94312	3.95452	4.07619		4.36562		4.47612	3.63248	4.25224	3.49522	3.35253	3.35253
4.94312	4.01573	4.13575		4.42129		4.47612	3.63248	4.25224	3.49522	3.35253	3.35253
4.99235	4.01573	4.13575		4.42129		4.47612	3.63248	4.25224	3.56451	3.35253	3.35253
4.99235	4.01573	4.13575		4.47612		4.47612	3.63248	4.25224	3.56451	3.35253	3.35253
4.99235	4.01573	4.19432		4.47612		4.47612	3.63248	4.25224	3.56451	3.35253	3.35253
4.99235	4.01573	4.19432		4.47612		4.47612	3.63248	4.30923	3.56451	3.35253	3.35253
5.04098	4.07619	4.19432		4.53043		4.47612	3.63248	4.30923	3.56451	3.35253	3.35253
5.04098	4.07619	4.19432		4.53043		4.47612	3.69903	4.30923	3.56451	3.35253	3.35253
5.08927	4.13575	4.19432		4.5841		4.53043	3.69903	4.30923	3.56451	3.35253	3.35253
5.08927	4.13575	4.19432		4.63702		4.53043	3.69903	4.30923	3.56451	3.35253	3.42471
5.13698	4.13575	4.19432		4.63702		4.53043	3.69903	4.30923	3.63248	3.42471	3.42471
5.13698	4.13575	4.25224		4.68947		4.53043	3.69903	4.30923	3.63248	3.42471	3.42471
5.18437	4.19432	4.25224		4.68947		4.53043	3.69903	4.30923	3.63248	3.42471	3.42471
5.18437	4.19432	4.25224		4.68947		4.53043	3.76457	4.36562	3.63248	3.42471	3.49522
5.18437	4.19432	4.25224		4.7412		4.53043	3.76457	4.36562	3.63248	3.42471	3.49522
5.3239	4.19432	4.25224		4.7412		4.53043	3.76457	4.36562	3.63248	3.42471	3.49522
5.36953	4.19432	4.30923		4.79251		4.5841	3.76457	4.36562	3.63248	3.42471	3.49522
5.36953	4.19432	4.30923		4.84328		4.5841	3.76457	4.36562	3.69903	3.42471	3.49522
5.45987	4.19432	4.30923		4.84328		4.5841	3.76457	4.42129	3.69903	3.42471	3.49522
5.50437	4.19432	4.30923		4.89339		4.5841	3.76457	4.42129	3.69903	3.42471	3.49522
5.50437	4.25224	4.36562		4.89339		4.5841	3.76457	4.42129	3.69903	3.49522	3.49522
5.50437	4.25224	4.36562		4.99235		4.63702	3.76457	4.42129	3.69903	3.49522	3.49522
5.54863	4.25224	4.36562		4.99235		4.63702	3.76457	4.42129	3.76457	3.49522	3.56451
5.54863	4.25224	4.42129		5.04098		4.63702	3.76457	4.42129	3.76457	3.49522	3.56451
5.67922	4.25224	4.42129		5.04098		4.63702	3.82899	4.42129	3.76457	3.49522	3.56451
5.72201	4.30923	4.42129		5.04098		4.63702	3.82899	4.42129	3.76457	3.49522	3.56451
5.72201	4.30923	4.47612		5.04098		4.63702	3.82899	4.42129	3.76457	3.49522	3.56451
5.72201	4.30923	4.47612		5.08927		4.63702	3.82899	4.47612	3.76457	3.49522	3.56451
5.7646	4.30923	4.53043		5.13698		4.68947	3.82899	4.47612	3.76457	3.49522	3.56451
5.84873	4.30923	4.53043		5.18437		4.68947	3.82899	4.53043	3.82899	3.49522	3.56451
5.8904	4.30923	4.53043		5.18437		4.68947	3.82899	4.53043	3.82899	3.56451	3.56451
5.93178	4.30923	4.53043		5.23134		4.68947	3.82899	4.53043	3.82899	3.56451	3.56451
5.93178	4.30923	4.5841		5.23134		4.68947	3.82899	4.53043	3.82899	3.56451	3.56451
5.93178	4.36562	4.5841		5.23134		4.68947	3.82899	4.53043	3.82899	3.56451	3.63248
5.93178	4.36562	4.5841		5.27776		4.7412	3.82899	4.53043	3.89218	3.56451	3.63248
6.17391	4.36562	4.5841		5.27776		4.7412	3.89218	4.53043	3.89218	3.56451	3.63248
6.25254	4.36562	4.5841		5.36953		4.7412	3.89218	4.53043	3.89218	3.63248	3.63248
6.33029	4.36562	4.5841		5.36953		4.7412	3.89218	4.53043	3.89218	3.63248	3.63248
6.55773	4.42129	4.63702		5.41489		4.7412	3.89218	4.53043	3.89218	3.63248	3.63248
6.66859	4.42129	4.63702		5.45987		4.7412	3.89218	4.53043	3.89218	3.63248	3.63248
6.84933	4.42129	4.7412		5.67922		4.7412	3.89218	4.5841	3.95452	3.63248	3.63248
6.88495	4.42129	4.79251		5.67922		4.7412	3.89218	4.5841	3.95452	3.69903	3.63248
7.09472	4.47612	4.79251		5.72201		4.7412	3.89218	4.5841	3.95452	3.69903	3.69903
7.19731	4.47612	4.84328		5.7646		4.79251	3.89218	4.5841	3.95452	3.69903	3.69903
7.26487	4.47612	4.84328		5.7646		4.79251	3.95452	4.5841	3.95452	3.69903	3.69903
7.33181	4.47612	4.94312		5.93178		4.79251	3.95452	4.5841	4.01573	3.69903	3.69903
7.84694	4.47612	4.94312		6.01357		4.79251	3.95452	4.63702	4.01573	3.69903	3.69903
8.06194	4.47612	4.94312		6.33029		4.84328	3.95452	4.63702	4.01573	3.69903	3.69903
8.12231	4.47612	4.99235		6.4828		4.84328	3.95452	4.63702	4.01573	3.69903	3.69903
8.50448	4.53043	4.99235		6.63191		4.84328	3.95452	4.63702	4.01573	3.76457	3.69903
9.22127	4.53043	5.04098		6.81362		4.84328	4.01573	4.68947	4.07619	3.76457	3.69903
9.4049	4.53043	5.08927		7.02543		4.84328	4.01573	4.68947	4.07619	3.76457	3.76457
11.2068	4.5841	5.08927		7.02543		4.84328	4.01573	4.68947	4.07619	3.76457	3.76457
12.6412	4.63702	5.13698		7.12902		4.84328	4.01573	4.68947	4.07619	3.76457	3.76457
	4.63702	5.13698		7.16325		4.84328	4.01573	4.68947	4.13575	3.76457	3.76457
	4.63702	5.13698		7.62589		4.84328	4.01573	4.68947	4.13575	3.76457	3.76457
	4.63702	5.18437		7.75295		4.89339	4.01573	4.68947	4.13575	3.76457	3.76457
	4.68947	5.23134		7.87805		4.89339	4.07619	4.68947	4.13575	3.76457	3.76457
	4.68947	5.23134		7.93982		4.89339	4.07619	4.68947	4.13575	3.82899	3.82899
	4.68947	5.23134		8.64693		4.89339	4.07619	4.68947	4.19432	3.82899	3.82899
	4.68947	5.23134		9.14142		4.89339	4.07619	4.68947	4.19432	3.82899	3.89218
	4.7412	5.27776		10.6707		4.89339	4.07619	4.7412	4.25224	3.82899	3.89218
	4.7412	5.27776		11.2068		4.94312	4.07619	4.7412	4.25224	3.89218	3.89218
	4.7412	5.3239		13.6092		4.94312	4.13575	4.7412	4.25224	3.89218	3.89218
	4.7412	5.3239		13.8053		4.99235	4.13575	4.7412	4.25224	3.95452	3.95452
	4.79251	5.3239				4.99235	4.13575	4.7412	4.25224	3.95452	3.95452
	4.84328	5.45987				4.99235	4.13575	4.7412	4.25224	3.95452	3.95452
	4.84328	5.45987				4.99235	4.13575	4.7412	4.25224	3.95452	3.95452
	4.84328	5.45987				5.08927	4.13575	4.7412	4.30923	3.95452	3.95452
	4.84328	5.50437				5.08927	4.19432	4.79251	4.30923	3.95452	3.95452
	4.84328	5.63599				5.08927	4.19432	4.79251	4.30923	4.01573	4.01573
	4.84328	5.63599				5.13698	4.19432	4.79251	4.36562	4.01573	4.13575
	4.89339	5.67922				5.13698	4.19432	4.79251	4.36562	4.01573	4.13575
	4.89339	5.7646				5.13698	4.19432	4.84328	4.36562	4.01573	4.13575
	4.99235	5.80687				5.18437	4.25224	4.84328	4.36562	4.01573	4.13575
	4.99235	5.80687				5.18437	4.25224	4.84328	4.36562	4.01573	4.13575
	5.04098	5.80687				5.18437	4.25224	4.89339	4.47612	4.07619	4.19432
	5.04098	5.8904				5.23134	4.25224	4.89339	4.47612	4.07619	4.19432
	5.04098	5.93178				5.23134	4.30923	4.89339	4.47612	4.07619	4.25224
	5.08927	5.93178				5.23134	4.30923	4.89339	4.47612	4.07619	4.25224
	5.08927	5.97276				5.27776	4.30923	4.94312	4.53043	4.13575	4.25224
	5.08927	5.97276				5.27776	4.36562	4.94312	4.53043	4.13575	4.25224
	5.08927	6.01357				5.3239	4.36562	4.94312	4.53043	4.19432	4.25224
	5.08927	6.054				5.3239	4.36562	4.94312	4.5841	4.19432	4.25224
	5.13698	6.09427				5.3239	4.36562	4.99235	4.5841	4.19432	4.25224
	5.13698	6.13427				5.36953	4.36562	4.99235	4.63702	4.25224	4.25224
	5.13698	6.17391				5.36953	4.36562	4.99235	4.63702	4.25224	4.25224
	5.13698	6.2134				5.36953	4.42129	5.04098	4.68947	4.25224	4.30923
	5.18437	6.29154				5.36953	4.42129	5.04098	4.68947	4.30923	4.30923
	5.23134	6.36871				5.41489	4.42129	5.04098	4.7412	4.30923	4.30923
	5.23134	6.407				5.41489	4.47612	5.04098	4.7412	4.30923	4.30923
	5.23134	6.55773				5.45987	4.47612	5.04098	4.7412	4.30923	4.36562
	5.27776	6.66859				5.45987	4.47612	5.04098	4.7412	4.36562	4.36562
	5.27776	6.66859				5.45987	4.5841	5.04098	4.79251	4.36562	4.36562
	5.27776	6.74154				5.45987	4.5841	5.04098	4.79251	4.36562	4.36562
	5.3239	6.95555				5.50437	4.5841	5.08927	4.84328	4.36562	4.42129
	5.3239	7.02543				5.50437	4.5841	5.08927	4.89339	4.36562	4.42129
	5.36953	7.12902				5.50437	4.5841	5.08927	4.89339	4.42129	4.42129
	5.50437	7.12902				5.54863	4.5841	5.08927	4.89339	4.47612	4.42129
	5.50437	7.19731				5.54863	4.5841	5.08927	4.94312	4.47612	4.42129
	5.59253	7.19731				5.54863	4.5841	5.13698	4.94312	4.47612	4.47612
	5.63599	7.33181				5.54863	4.63702	5.13698	4.94312	4.53043	4.47612
	5.63599	7.62589				5.54863	4.63702	5.13698	4.94312	4.53043	4.47612
	5.63599	7.81571				5.59253	4.63702	5.13698	4.99235	4.53043	4.47612
	5.67922	8.03163				5.59253	4.63702	5.18437	4.99235	4.5841	4.47612
	5.67922	8.15237				5.63599	4.63702	5.18437	4.99235	4.5841	4.53043
	5.67922	8.21208				5.63599	4.63702	5.23134	4.99235	4.5841	4.53043
	5.67922	8.21208				5.67922	4.68947	5.23134	5.04098	4.63702	4.5841
	5.67922	8.24181				5.72201	4.68947	5.23134	5.04098	4.63702	4.5841
	5.72201	8.35952				5.72201	4.68947	5.23134	5.08927	4.68947	4.63702
	5.7646	8.78708				5.72201	4.68947	5.27776	5.08927	4.68947	4.68947
	5.7646	9.08782				5.7646	4.7412	5.27776	5.08927	4.68947	4.68947
	5.84873	9.19471				5.7646	4.7412	5.27776	5.08927	4.7412	4.7412
	5.8904	9.43087				5.80687	4.7412	5.27776	5.13698	4.79251	4.79251
	5.93178	9.45671				5.80687	4.79251	5.27776	5.18437	4.79251	4.79251
	5.97276	9.88623				5.80687	4.79251	5.3239	5.18437	4.84328	4.79251
	5.97276	11.3369				5.84873	4.79251	5.3239	5.23134	4.89339	4.79251
	6.01357	11.4227				5.84873	4.79251	5.3239	5.23134	4.94312	4.84328
	6.054	12.1484				5.84873	4.84328	5.3239	5.23134	4.94312	4.84328
	6.054	13.0595				5.84873	4.84328	5.3239	5.23134	4.94312	4.89339
	6.054	14.2238				5.8904	4.84328	5.3239	5.23134	4.99235	4.89339
	6.09427	14.2752				5.8904	4.84328	5.36953	5.23134	4.99235	4.89339
	6.09427	14.8951				5.93178	4.89339	5.36953	5.27776	4.99235	4.89339
	6.13427					5.93178	4.89339	5.36953	5.3239	5.08927	4.94312
	6.13427					5.97276	4.89339	5.41489	5.36953	5.13698	4.94312
	6.2134					6.01357	4.89339	5.41489	5.41489	5.13698	4.99235
	6.25254					6.01357	4.89339	5.41489	5.41489	5.13698	4.99235
	6.33029					6.054	4.89339	5.41489	5.41489	5.13698	4.99235
	6.36871					6.054	4.94312	5.41489	5.45987	5.13698	5.08927
	6.36871					6.054	4.94312	5.41489	5.50437	5.18437	5.08927
	6.44506					6.054	4.94312	5.41489	5.54863	5.23134	5.18437
	6.44506					6.054	4.94312	5.41489	5.59253	5.23134	5.18437
	6.63191					6.09427	4.99235	5.45987	5.59253	5.23134	5.18437
	6.63191					6.09427	4.99235	5.45987	5.59253	5.23134	5.18437
	6.74154					6.09427	4.99235	5.50437	5.63599	5.27776	5.18437
	6.77763					6.13427	4.99235	5.59253	5.67922	5.27776	5.18437
	6.81362					6.17391	5.04098	5.59253	5.72201	5.3239	5.23134
	6.84933					6.2134	5.04098	5.59253	5.72201	5.3239	5.23134
	6.99062					6.29154	5.04098	5.59253	5.80687	5.36953	5.23134
	6.99062					6.33029	5.04098	5.59253	5.80687	5.36953	5.23134
	7.02543					6.44506	5.08927	5.63599	5.84873	5.36953	5.27776
	7.06016					6.44506	5.08927	5.63599	5.8904	5.41489	5.27776
	7.06016					6.4828	5.08927	5.63599	5.93178	5.41489	5.27776
	7.09472					6.52042	5.08927	5.67922	5.93178	5.45987	5.27776
	7.09472					6.55773	5.13698	5.67922	5.93178	5.50437	5.27776
	7.16325					6.59492	5.18437	5.72201	5.97276	5.50437	5.27776
	7.29837					6.59492	5.18437	5.72201	5.97276	5.54863	5.36953
	7.33181					6.63191	5.23134	5.72201	6.09427	5.54863	5.41489
	7.36509					6.63191	5.23134	5.72201	6.09427	5.59253	5.45987
	7.39814					6.66859	5.3239	5.80687	6.13427	5.63599	5.54863
	7.39814					6.70516	5.3239	5.8904	6.13427	5.67922	5.54863
	7.46388					6.70516	5.36953	5.93178	6.25254	5.72201	5.59253
	7.56147					6.77763	5.36953	5.93178	6.29154	5.72201	5.59253
	7.59375					6.81362	5.36953	5.93178	6.29154	5.80687	5.59253
	7.62589					6.81362	5.41489	5.97276	6.29154	5.80687	5.63599
	7.62589					6.81362	5.41489	5.97276	6.36871	5.93178	5.67922
	7.62589					6.81362	5.41489	5.97276	6.407	5.93178	5.72201
	7.97049					6.81362	5.41489	6.054	6.4828	5.93178	5.7646
	8.03163					6.84933	5.41489	6.054	6.4828	5.97276	5.80687
	8.09222					6.84933	5.45987	6.054	6.4828	5.97276	5.84873
	8.18232					6.84933	5.45987	6.09427	6.52042	5.97276	5.84873
	8.30087					6.88495	5.50437	6.13427	6.52042	6.01357	5.84873
	8.41783					6.88495	5.54863	6.13427	6.52042	6.054	5.8904
	8.44676					6.92038	5.54863	6.13427	6.55773	6.054	5.8904
	8.53311					6.92038	5.59253	6.17391	6.63191	6.17391	5.93178
	8.53311					6.99062	5.63599	6.17391	6.74154	6.2134	5.93178
	8.53311					7.02543	5.63599	6.2134	6.81362	6.2134	6.01357
	8.6751					7.06016	5.72201	6.2134	6.81362	6.29154	6.054
	8.78708					7.09472	5.7646	6.2134	6.88495	6.36871	6.054
	8.8425					7.09472	5.80687	6.25254	6.99062	6.36871	6.09427
	8.97959					7.12902	5.80687	6.29154	7.02543	6.407	6.13427
	9.03384					7.12902	5.80687	6.33029	7.06016	6.44506	6.13427
	9.58502					7.16325	5.80687	6.33029	7.06016	6.4828	6.2134
	10.0577					7.19731	5.84873	6.33029	7.06016	6.52042	6.2134
	12.1484					7.19731	5.84873	6.33029	7.06016	6.52042	6.25254
	13.4648					7.19731	5.8904	6.33029	7.06016	6.59492	6.25254
	14.3776					7.26487	5.93178	6.44506	7.09472	6.63191	6.25254
						7.29837	5.97276	6.4828	7.16325	6.70516	6.25254
						7.29837	6.01357	6.52042	7.19731	6.74154	6.29154
						7.33181	6.054	6.55773	7.23113	6.84933	6.33029
						7.49658	6.054	6.59492	7.23113	6.92038	6.36871
						7.49658	6.13427	6.63191	7.29837	6.95555	6.407
						7.59375	6.2134	6.70516	7.33181	6.99062	6.4828
						7.72134	6.25254	6.77763	7.33181	6.99062	6.52042
						7.75295	6.25254	6.77763	7.33181	7.12902	6.55773
						8.03163	6.29154	6.81362	7.43113	7.12902	6.63191
						8.03163	6.29154	6.81362	7.49658	7.12902	6.66859
						8.33028	6.44506	6.92038	7.52914	7.23113	6.74154
						8.38872	6.4828	6.92038	7.56147	7.23113	6.77763
						8.44676	6.59492	6.92038	7.56147	7.26487	6.81362
						8.47567	6.59492	6.95555	7.90896	7.49658	6.88495
						8.50448	6.59492	7.12902	7.97049	7.49658	6.92038
						8.53311	6.59492	7.12902	8.09222	7.65781	6.95555
						8.53311	6.63191	7.16325	8.15237	7.65781	6.99062
						8.6186	6.66859	7.19731	8.21208	7.75295	7.02543
						8.7592	6.70516	7.19731	8.38872	7.78444	7.09472
						8.8425	6.74154	7.19731	8.41783	7.84694	7.09472
						8.89758	6.74154	7.26487	8.6751	8.18232	7.26487
						8.97959	6.81362	7.29837	8.70325	8.21208	7.26487
						8.97959	6.84933	7.33181	8.70325	8.33028	7.29837
						9.00679	6.88495	7.36509	8.70325	8.50448	7.33181
						9.14142	7.12902	7.39814	8.97959	8.59017	7.43113
						9.16807	7.16325	7.46388	9.00679	8.95232	7.46388
						9.22127	7.19731	7.52914	9.06087	9.00679	7.56147
						9.48254	7.43113	7.52914	10.8072	9.00679	7.62589
						9.6612	7.43113	7.59375	10.9643	9.8118	7.81571
						9.68649	7.52914	7.62589	13.0408	10.6248	7.84694
						9.83663	7.52914	7.62589	15.3952	11.3153	8.00111
						9.91088	7.59375	7.62589		11.6557	8.12231
						9.96011	7.68968	7.72134		11.9456	8.21208
						10.2264	7.84694	7.78444		12.6991	8.44676
						10.3451	7.97049	7.87805		14.9442	8.73123
						10.3923	8.00111	7.87805			9.00679
						10.5324	8.03163	7.90896			9.32663
						10.5556	8.30087	7.97049			9.73679
						10.6018	8.35952	8.03163			10.5092
						10.8523	8.41783	8.03163			11.2286
						10.8523	8.59017	8.09222			11.2936
						10.8749	8.6186	8.15237			12.6605
						10.8973	8.6186	8.21208			13.0969
						11.0752	8.7592	8.21208			13.663
						11.6347	9.11463	8.27143			14.6303
						12.0879	9.14142	8.30087
						12.0879	9.16807	8.30087
						12.4071	9.2741	8.44676
						12.6025	9.63585	8.59017
						12.7183	10.3451	8.64693
						12.9657	10.5092	8.7592
						13.4285	12.1282	8.8148
							13.5733	8.97959
							14.8128	9.2741
							15.4902	9.45671
								9.48254
								9.53392
								9.6105
								9.63585
								9.63585
								9.73679
								9.88623
								9.88623
								10.082
								10.1062
								10.1062
								10.8749
								10.9866
								12.3082
								12.5247
								13.3189
								13.6987
								13.7344
								13.8053
